# Supplementary material for: Population bottlenecks and temporal constraints shape dengue virus infection of Aedes aegypti midguts
Source: PLoS Negl Trop Dis. 2026 Jul 31;20(7):e0014592. doi: 10.1371/journal.pntd.0014592 (PMC13426913; doi:10.1371/journal.pntd.0014592)
Supplement: S1 File — (XLSX) [file pntd.0014592.s005.xlsx]

## Sheet: FIG 1C
	Fig 1c: Hybridization chain reaction detects DENV-2 in Ae. Aegypti mosquito midgut at 72 hpi
	Kruskal-Wallis test
	P value	0.0369
	Exact or approximate P value?	Approximate
	P value summary	*
	Do the medians vary signif. (P < 0.05)?	Yes
	Number of groups	3
	Kruskal-Wallis statistic	6.6
	Data summary
	Number of treatments (columns)	3
	Number of values (total)	47
	Dunn's multiple comparisons test	Mean rank diff.	Significant?	Summary	Adjusted P Value
	IFA vs. HCR-IHC	-9.705	No	ns	0.1578
	IFA vs. HCR-FISH	-11.53	Yes	*	0.0466
	HCR-IHC vs. HCR-FISH	-1.828	No	ns	>0.9999
Experiment	Sample	time post infection	number of foci	Detection Approach
Rep 1	IHC_72_dut1	72 hrs	20	HCR-IHC
Rep 1	IHC_72_dut2	72 hrs	19	HCR-IHC
Rep 1	IHC_72_dut3	72 hrs	7	HCR-IHC
Rep 1	IHC_72_dut4	72 hrs	26	HCR-IHC
Rep 1	IHC_72_dut5	72 hrs	12	HCR-IHC
Rep 1	IHC_72_dut6	72 hrs	39	HCR-IHC
Rep 2	IHC_72_dut7	72 hrs	13	HCR-IHC
Rep 2	IHC_72_dut8	72 hrs	15	HCR-IHC
Rep 2	IHC_72_dut9	72 hrs	9	HCR-IHC
Rep 2	IHC_72_dut10	72 hrs	6	HCR-IHC
Rep 2	IHC_72_dut11	72 hrs	2	HCR-IHC
Rep 2	IHC_72_dut12	72 hrs	11	HCR-IHC
Rep 2	IHC_72_dut13	72 hrs	7	HCR-IHC
Rep 2	IHC_72_dut14	72 hrs	3	HCR-IHC
Rep 1	IHC_72_dut15	72 hrs	0	HCR-IHC
Rep 1	IHC_72_dut16	72 hrs	0	HCR-IHC
Rep 1	IHC_72_dut17	72 hrs	0	HCR-IHC
Rep 1	IHC_72_dut18	72 hrs	0	HCR-IHC
Rep 1	IHC_72_dut19	72 hrs	0	HCR-IHC
Rep 1	IHC_72_dut20	72 hrs	0	HCR-IHC
Rep 1	IHC_72_dut21	72 hrs	0	HCR-IHC
Rep 1	IHC_72_dut22	72 hrs	0	HCR-IHC
Rep 1	IHC_72_dut23	72 hrs	0	HCR-IHC
Rep 1	IHC_72_dut24	72 hrs	0	HCR-IHC
Rep 2	IHC_72_dut25	72 hrs	0	HCR-IHC
Rep 2	IHC_72_dut26	72 hrs	0	HCR-IHC
Rep 2	IHC_72_dut27	72 hrs	0	HCR-IHC
Rep 2	IHC_72_dut28	72 hrs	0	HCR-IHC
Rep 2	IHC_72_dut29	72 hrs	0	HCR-IHC
Rep 1	IFA_72_gut1	72 hrs	10	IFA
Rep 1	IFA_72_gut2	72 hrs	2	IFA
Rep 1	IFA_72_gut3	72 hrs	4	IFA
Rep 1	IFA_72_gut4	72 hrs	11	IFA
Rep 1	IFA_72_gut5	72 hrs	20	IFA
Rep 1	IFA_72_gut6	72 hrs	12	IFA
Rep 1	IFA_72_gut7	72 hrs	6	IFA
Rep 1	IFA_72_gut8	72 hrs	6	IFA
Rep 1	IFA_72_gut9	72 hrs	5	IFA
Rep 1	IFA_72_gut10	72 hrs	9	IFA
Rep 2	IFA_72_gut11	72 hrs	5	IFA
Rep 2	IFA_72_gut12	72 hrs	5	IFA
Rep 2	IFA_72_gut13	72 hrs	2	IFA
Rep 2	IFA_72_gut14	72 hrs	6	IFA
Rep 2	IFA_72_gut15	72 hrs	9	IFA
Rep 2	IFA_72_gut16	72 hrs	8	IFA
Rep 1	IFA_72_gut17	72 hrs	0	IFA
Rep 1	IFA_72_gut18	72 hrs	0	IFA
Rep 1	IFA_72_gut19	72 hrs	0	IFA
Rep 1	IFA_72_gut20	72 hrs	0	IFA
Rep 2	IFA_72_gut21	72 hrs	0	IFA
Rep 2	IFA_72_gut22	72 hrs	0	IFA
Rep 2	IFA_72_gut23	72 hrs	0	IFA
Rep 2	IFA_72_gut24	72 hrs	0	IFA
Rep 2	IFA_72_gut25	72 hrs	0	IFA
Rep 2	IFA_72_gut26	72 hrs	0	IFA
Rep 2	IFA_72_gut27	72 hrs	0	IFA
Rep 2	IFA_72_gut28	72 hrs	0	IFA
Rep 2	IFA_72_gut29	72 hrs	0	IFA
Rep 1	HCR_72_gut 1	72 hrs	13	HCR-FISH
Rep 1	HCR_72_gut 2	72 hrs	18	HCR-FISH
Rep 1	HCR_72_gut 3	72 hrs	10	HCR-FISH
Rep 1	HCR_72_gut 4	72 hrs	5	HCR-FISH
Rep 1	HCR_72_gut 5	72 hrs	8	HCR-FISH
Rep 1	HCR_72_gut 6	72 hrs	6	HCR-FISH
Rep 1	HCR_72_gut 7	72 hrs	16	HCR-FISH
Rep 2	HCR_72_gut 8	72 hrs	12	HCR-FISH
Rep 2	HCR_72_gut 9	72 hrs	18	HCR-FISH
Rep 2	HCR_72_gut 10	72 hrs	34	HCR-FISH
Rep 2	HCR_72_gut 11	72 hrs	7	HCR-FISH
Rep 2	HCR_72_gut 12	72 hrs	6	HCR-FISH
Rep 2	HCR_72_gut 13	72 hrs	4	HCR-FISH
Rep 2	HCR_72_gut 14	72 hrs	71	HCR-FISH
Rep 2	HCR_72_gut 15	72 hrs	7	HCR-FISH
Rep 2	HCR_72_gut 16	72 hrs	48	HCR-FISH
Rep 2	HCR_72_gut 17	72 hrs	59	HCR-FISH
Rep 1	HCR_72_gut 18	72 hrs	0	HCR-FISH
Rep 1	HCR_72_gut 19	72 hrs	0	HCR-FISH
Rep 1	HCR_72_gut 20	72 hrs	0	HCR-FISH
Rep 1	HCR_72_gut 21	72 hrs	0	HCR-FISH
Rep 1	HCR_72_gut 22	72 hrs	0	HCR-FISH
Rep 1	HCR_72_gut 23	72 hrs	0	HCR-FISH
Rep 1	HCR_72_gut 24	72 hrs	0	HCR-FISH
Rep 2	HCR_72_gut 25	72 hrs	0	HCR-FISH
Rep 2	HCR_72_gut 26	72 hrs	0	HCR-FISH
Rep 2	HCR_72_gut 27	72 hrs	0	HCR-FISH
Rep 2	HCR_72_gut 28	72 hrs	0	HCR-FISH
Rep 2	HCR_72_gut 29	72 hrs	0	HCR-FISH

## Sheet: FIG 1D
	Fig 1d: Hybridization chain reaction detects DENV-2 in Ae. Aegypti mosquito midgut at 72 hpi
									ifa	HCR-IHC	HCR-FISH
	Kruskal-Wallis test							Test for normal distribution
	P value	<0.0001						Anderson-Darling test
	Exact or approximate P value?	Approximate						A2*	1.408	1.399	0.5471
	P value summary	****						P value	0.0012	0.0012	0.1583
	Do the medians vary signif. (P < 0.05)?	Yes						Passed normality test (alpha=0.05)?	No	No	Yes
	Number of groups	3						P value summary	**	**	ns
	Kruskal-Wallis statistic	26.35
								D'Agostino & Pearson test
	Data summary							K2	15.14	10.31	4.549
	Number of treatments (columns)	3						P value	0.0005	0.0058	0.1028
	Number of values (total)	688						Passed normality test (alpha=0.05)?	No	No	Yes
								P value summary	***	**	ns
	Dunn's multiple comparisons test	Mean rank diff.	Significant?	Summary	Adjusted P Value
	ifa vs. HCR-IHC	-94.93	Yes	****	<0.0001			Shapiro-Wilk test
	ifa vs. HCR-FISH	-90.99	Yes	****	<0.0001			W	0.9611	0.9706	0.9901
	HCR-IHC vs. HCR-FISH	3.941	No	ns	>0.9999			P value	0.0002	0.0006	0.0201
								Passed normality test (alpha=0.05)?	No	No	No
								P value summary	***	***	*
								Kolmogorov-Smirnov test
								KS distance	0.08479	0.09262	0.03669
								P value	0.0075	0.0005	>0.1000
								Passed normality test (alpha=0.05)?	No	No	Yes
								P value summary	**	***	ns
Experiment	Sample	time post infection	number of foci	Detection Approach	cell count foci #1	cell count foci #2	cell count foci #3	cell count foci #4	cell count foci #5	cell count foci #6	cell count foci #7	cell count foci #8	cell count foci #9	cell count foci #10	cell count foci #11	cell count foci #12	cell count foci #13	cell count foci #14	cell count foci #15	cell count foci #16	cell count foci #17	cell count foci #18	cell count foci #19	cell count foci #20	cell count foci #21	cell count foci #22	cell count foci #23	cell count foci #24	cell count foci #25	cell count foci #26	cell count foci #27	cell count foci #28	cell count foci #29	cell count foci #30	cell count foci #31	cell count foci #32	cell count foci #33	cell count foci #34	cell count foci #35	cell count foci #36	cell count foci #37	cell count foci #38	cell count foci #39	cell count foci #40	cell count foci #41	cell count foci #42	cell count foci #43	cell count foci #44	cell count foci #45
Rep 1	IHC_72_dut1	72 hrs	20	HCR-IHC	26	62	71	53	28	65	22	68	32	77	25	74	82	108	26	88	183	27	31	92
Rep 1	IHC_72_dut2	72 hrs	19	HCR-IHC	64	20	69	26	51	102	18	22	64	73	29	41	97	56	34	99	114	32	87
Rep 1	IHC_72_dut3	72 hrs	5	HCR-IHC	8	11	2	183	124
Rep 1	IHC_72_dut4	72 hrs	26	HCR-IHC	87	16	21	81	38	19	37	94	69	26	21	33	18	91	20	115	53	76	98	79	12	63	9	15	13	7
Rep 1	IHC_72_dut5	72 hrs	12	HCR-IHC	55	28	7	89	21	62	18	34	29	31	53	17
Rep 1	IHC_72_dut6	72 hrs	39	HCR-IHC	46	65	58	28	67	118	26	55	32	11	46	57	13	64	33	82	35	79	27	66	21	68	93	25	87	31	74	38	46	66	18	31	24	97	69	15	32	70	53
Rep 2	IHC_72_dut7	72 hrs	13	HCR-IHC	20	35	22	19	48	23	10	13	7	26	35	108	29
Rep 2	IHC_72_dut8	72 hrs	15	HCR-IHC	83	30	21	29	76	45	62	43	17	105	91	75	20	41	67
Rep 2	IHC_72_dut9	72 hrs	9	HCR-IHC	42	37	13	78	24	114	23	9	109
Rep 2	IHC_72_dut10	72 hrs	6	HCR-IHC	11	8	24	51	72	59
Rep 2	IHC_72_dut11	72 hrs	2	HCR-IHC	26	39
Rep 2	IHC_72_dut12	72 hrs	3	HCR-IHC	17	44	36
Rep 2	IHC_72_dut13	72 hrs	11	HCR-IHC	6	4	19	8	26	21	47	25	13	9	38
Rep 2	IHC_72_dut14	72 hrs	7	HCR-IHC	64	21	66	28	34	45	91
Rep 1	IFA_72_gut1	72 hrs	10	IFA	58	63	41	33	102	24	21	105	107	108
Rep 1	IFA_72_gut2	72 hrs	2	IFA	37	22
Rep 1	IFA_72_gut3	72 hrs	4	IFA	25	2	47	141
Rep 1	IFA_72_gut4	72 hrs	11	IFA	7	4	11	1	5	1	7	32	39	22	2
Rep 1	IFA_72_gut5	72 hrs	20	IFA	65	79	59	68	27	46	41	76	24	51	13	104	49	23	49	26	31	14	19	25
Rep 1	IFA_72_gut6	72 hrs	12	IFA	10	36	28	19	52	11	5	9	21	16	9	23
Rep 1	IFA_72_gut7	72 hrs	6	IFA	3	19	11	7	38	57
Rep 1	IFA_72_gut8	72 hrs	6	IFA	41	13	62	22	51	34
Rep 1	IFA_72_gut9	72 hrs	5	IFA	16	19	30	58	17
Rep 1	IFA_72_gut10	72 hrs	9	IFA	49	38	56	14	26	53	11	8	67
Rep 2	IFA_72_gut11	72 hrs	5	IFA	58	31	20	109	106
Rep 2	IFA_72_gut12	72 hrs	5	IFA	63	9	6	8	61
Rep 2	IFA_72_gut13	72 hrs	2	IFA	72	65
Rep 2	IFA_72_gut14	72 hrs	6	IFA	6	46	11	8	4	19
Rep 2	IFA_72_gut15	72 hrs	9	IFA	21	35	44	25	53	7	13	26	39
Rep 2	IFA_72_gut16	72 hrs	8	IFA	48	25	7	29	78	12	46	19
Rep 1	HCR_72_gut 1	72 hrs	13	HCR-FISH	53	45	29	76	84	90	109	47	126	75	136	77	83
Rep 1	HCR_72_gut 2	72 hrs	18	HCR-FISH	131	94	142	59	27	36	22	18	79	88	64	29	75	117	101	53	94	106
Rep 1	HCR_72_gut 3	72 hrs	10	HCR-FISH	16	51	67	101	80	18	10	38	16	22
Rep 1	HCR_72_gut 4	72 hrs	5	HCR-FISH	124	33	29	71	51
Rep 1	HCR_72_gut 5	72 hrs	8	HCR-FISH	437	316	332	235	38	558	517	19
Rep 1	HCR_72_gut 6	72 hrs	6	HCR-FISH	23	103	68	17	113	21
Rep 1	HCR_72_gut 7	72 hrs	16	HCR-FISH	45	27	74	59	44	106	120	201	83	27	15	36	44	15	26	9
Rep 2	HCR_72_gut 8	72 hrs	12	HCR-FISH	51	26	23	35	82	53	46	27	45	37	14	23
Rep 2	HCR_72_gut 9	72 hrs	18	HCR-FISH	14	33	11	16	71	30	53	71	24	45	54	19	27	32	51	40	28	30
Rep 2	HCR_72_gut 10	72 hrs	34	HCR-FISH	52	21	19	41	50	94	44	35	29	67	137	80	101	124	23	31	61	25	75	47	21	38	11	9	32	15	8	11	4	17	22	19	46	12
Rep 2	HCR_72_gut 11	72 hrs	7	HCR-FISH	28	37	55	72	69	101	27
Rep 2	HCR_72_gut 12	72 hrs	6	HCR-FISH	33	58	26	85	44	18
Rep 2	HCR_72_gut 13	72 hrs	4	HCR-FISH	105	92	74	69
Rep 2	HCR_72_gut 14	72 hrs	71	HCR-FISH	31	40	28	33	62	93	101	95	24	77	204	126	79	48	30	28	31	55	84	102	125	64	91	140	65	39	62	44	52	67	24	38	64	89	19	103	57	35	12	24	43	14	12	41	14
Rep 2	HCR_72_gut 15	72 hrs	8	HCR-FISH	49	28	64	71	103	28	53	61
Rep 2	HCR_72_gut 16	72 hrs	48	HCR-FISH	23	38	16	44	23	75	44	51	76	32	63	105	37	44	88	63	29	58	21	19	8	72	20	48	15	33	25	31	45	13	41	53	74	24	9	18	23	27	61	27	15	29	48	14	32
Rep 2	HCR_72_gut 17	72 hrs	59	HCR-FISH	37	30	12	20	69	32	108	99	60	36	55	41	24	26	62	19	58	17	33	49	25	61	65	79	47	53	16	49	24	53	16	11	8	26	18	26	31	45	28	12	17	28	11	19	32
[truncated: 26 more columns]

## Sheet: FIG 3C
	Fig 3c: Temporal dynamics of DENV-2 infection foci quantified by Hybridization Chain Reaction
			6 hpi	12 hpi	18 hpi	24 hpi	72 hpi
		#positive	8	16	14	16	17
		#negative	21	13	15	13	12
		prevalence	27.5862	55.1724	48.2759	55.1724	58.6207
			FISHER EXACT TEST
				statistic value	Significant?	Summary
			6 hpi vs 12 hpi	0.061	No	ns
			6 hpi vs 18 hpi	0.1755	No	ns
			6 hpi vs 24 hpi	0.061	No	ns
			6 hpi vs 72 hpi	0.033	Yes	*
			12 hpi vs 18 hpi	0.793	No	ns
			12 hpi vs 24 hpi	1	No	ns
			12 hpi vs 72 hpi	1	No	ns
			18 hpi vs 24 hpi	0.793	No	ns
			18 hpi vs 72 hpi	0.599	No	ns
			24 hpi vs 72 hpi	1	No	ns

## Sheet: FIG 3D
	Fig 3d: Temporal dynamics of DENV-2 infection foci quantified by Hybridization Chain Reaction
	Kruskal-Wallis test
	P value	0.0507
	Exact or approximate P value?	Approximate
	P value summary	ns
	Do the medians vary signif. (P < 0.05)?	No
	Number of groups	5
	Kruskal-Wallis statistic	9.453
	Data summary
	Number of treatments (columns)	5
	Number of values (total)	71
	Dunn's multiple comparisons test	Mean rank diff.	Significant?	Summary	Adjusted P Value
	6 hrs vs. 12 hrs	-17.63	No	ns	0.4823
	6 hrs vs. 18 hrs	-26.57	Yes	*	0.0362
	6 hrs vs. 24 hrs	-23.19	No	ns	0.0935
	6 hrs vs. 72 hrs	-18.01	No	ns	0.4144
	12 hrs vs. 18 hrs	-8.946	No	ns	>0.9999
	12 hrs vs. 24 hrs	-5.563	No	ns	>0.9999
	12 hrs vs. 72 hrs	-0.3897	No	ns	>0.9999
	18 hrs vs. 24 hrs	3.384	No	ns	>0.9999
	18 hrs vs. 72 hrs	8.557	No	ns	>0.9999
	24 hrs vs. 72 hrs	5.173	No	ns	>0.9999
Experiment	Sample	time post infection	number of foci	Detection Approach
Rep 1	HCR_72_gut 1	72 hrs	13	HCR-FISH
Rep 1	HCR_72_gut 2	72 hrs	18	HCR-FISH
Rep 1	HCR_72_gut 3	72 hrs	10	HCR-FISH
Rep 1	HCR_72_gut 4	72 hrs	5	HCR-FISH
Rep 1	HCR_72_gut 5	72 hrs	8	HCR-FISH
Rep 1	HCR_72_gut 6	72 hrs	6	HCR-FISH
Rep 1	HCR_72_gut 7	72 hrs	16	HCR-FISH
Rep 2	HCR_72_gut 1	72 hrs	12	HCR-FISH
Rep 2	HCR_72_gut 2	72 hrs	18	HCR-FISH
Rep 2	HCR_72_gut 3	72 hrs	34	HCR-FISH
Rep 2	HCR_72_gut 4	72 hrs	7	HCR-FISH
Rep 2	HCR_72_gut 5	72 hrs	6	HCR-FISH
Rep 2	HCR_72_gut 6	72 hrs	4	HCR-FISH
Rep 2	HCR_72_gut 7	72 hrs	71	HCR-FISH
Rep 2	HCR_72_gut 8	72 hrs	7	HCR-FISH
Rep 2	HCR_72_gut 9	72 hrs	48	HCR-FISH
Rep 2	HCR_72_gut 10	72 hrs	59	HCR-FISH
Rep 1	HCR_72_gut 8	72 hrs	0	HCR-FISH
Rep 1	HCR_72_gut 9	72 hrs	0	HCR-FISH
Rep 1	HCR_72_gut 10	72 hrs	0	HCR-FISH
Rep 1	HCR_72_gut 11	72 hrs	0	HCR-FISH
Rep 1	HCR_72_gut 12	72 hrs	0	HCR-FISH
Rep 1	HCR_72_gut 13	72 hrs	0	HCR-FISH
Rep 1	HCR_72_gut 14	72 hrs	0	HCR-FISH
Rep 2	HCR_72_gut 11	72 hrs	0	HCR-FISH
Rep 2	HCR_72_gut 12	72 hrs	0	HCR-FISH
Rep 2	HCR_72_gut 13	72 hrs	0	HCR-FISH
Rep 2	HCR_72_gut 14	72 hrs	0	HCR-FISH
Rep 2	HCR_72_gut 15	72 hrs	0	HCR-FISH
Rep 1	HCR_6_gut1	6 hrs	3	HCR-FISH
Rep 1	HCR_6_gut2	6 hrs	7	HCR-FISH
Rep 1	HCR_6_gut3	6 hrs	4	HCR-FISH
Rep 1	HCR_6_gut4	6 hrs	10	HCR-FISH
Rep 1	HCR_6_gut5	6 hrs	13	HCR-FISH
Rep 2	HCR_6_gut1	6 hrs	9	HCR-FISH
Rep 2	HCR_6_gut2	6 hrs	2	HCR-FISH
Rep 2	HCR_6_gut3	6 hrs	3	HCR-FISH
Rep 1	HCR_6_gut6	6 hrs	0	HCR-FISH
Rep 1	HCR_6_gut7	6 hrs	0	HCR-FISH
Rep 1	HCR_6_gut8	6 hrs	0	HCR-FISH
Rep 1	HCR_6_gut9	6 hrs	0	HCR-FISH
Rep 1	HCR_6_gut10	6 hrs	0	HCR-FISH
Rep 1	HCR_6_gut11	6 hrs	0	HCR-FISH
Rep 1	HCR_6_gut12	6 hrs	0	HCR-FISH
Rep 1	HCR_6_gut13	6 hrs	0	HCR-FISH
Rep 1	HCR_6_gut14	6 hrs	0	HCR-FISH
Rep 1	HCR_6_gut15	6 hrs	0	HCR-FISH
Rep 1	HCR_6_gut16	6 hrs	0	HCR-FISH
Rep 1	HCR_6_gut17	6 hrs	0	HCR-FISH
Rep 2	HCR_6_gut4	6 hrs	0	HCR-FISH
Rep 2	HCR_6_gut5	6 hrs	0	HCR-FISH
Rep 2	HCR_6_gut6	6 hrs	0	HCR-FISH
Rep 2	HCR_6_gut7	6 hrs	0	HCR-FISH
Rep 2	HCR_6_gut8	6 hrs	0	HCR-FISH
Rep 2	HCR_6_gut9	6 hrs	0	HCR-FISH
Rep 2	HCR_6_gut10	6 hrs	0	HCR-FISH
Rep 2	HCR_6_gut11	6 hrs	0	HCR-FISH
Rep 2	HCR_6_gut12	6 hrs	0	HCR-FISH
Rep 1	HCR_18_gut1	18 hrs	14	HCR-FISH
Rep 1	HCR_18_gut2	18 hrs	9	HCR-FISH
Rep 1	HCR_18_gut3	18 hrs	9	HCR-FISH
Rep 1	HCR_18_gut4	18 hrs	15	HCR-FISH
Rep 1	HCR_18_gut5	18 hrs	14	HCR-FISH
Rep 1	HCR_18_gut6	18 hrs	46	HCR-FISH
Rep 1	HCR_18_gut7	18 hrs	31	HCR-FISH
Rep 1	HCR_18_gut8	18 hrs	9	HCR-FISH
Rep 2	HCR_18_gut1	18 hrs	15	HCR-FISH
Rep 2	HCR_18_gut2	18 hrs	5	HCR-FISH
Rep 2	HCR_18_gut3	18 hrs	26	HCR-FISH
Rep 2	HCR_18_gut4	18 hrs	18	HCR-FISH
Rep 2	HCR_18_gut5	18 hrs	39	HCR-FISH
Rep 2	HCR_18_gut6	18 hrs	12	HCR-FISH
Rep 1	HCR_18_gut9	18 hrs	0	HCR-FISH
Rep 1	HCR_18_gut10	18 hrs	0	HCR-FISH
Rep 1	HCR_18_gut11	18 hrs	0	HCR-FISH
Rep 1	HCR_18_gut12	18 hrs	0	HCR-FISH
Rep 1	HCR_18_gut13	18 hrs	0	HCR-FISH
Rep 1	HCR_18_gut14	18 hrs	0	HCR-FISH
Rep 1	HCR_18_gut15	18 hrs	0	HCR-FISH
Rep 1	HCR_18_gut16	18 hrs	0	HCR-FISH
Rep 1	HCR_18_gut17	18 hrs	0	HCR-FISH
Rep 2	HCR_18_gut7	18 hrs	0	HCR-FISH
Rep 2	HCR_18_gut8	18 hrs	0	HCR-FISH
Rep 2	HCR_18_gut9	18 hrs	0	HCR-FISH
Rep 2	HCR_18_gut10	18 hrs	0	HCR-FISH
Rep 2	HCR_18_gut11	18 hrs	0	HCR-FISH
Rep 2	HCR_18_gut12	18 hrs	0	HCR-FISH
Rep 1	HCR_24_gut7	24 hrs	0	HCR-FISH
Rep 1	HCR_24_gut8	24 hrs	0	HCR-FISH
Rep 1	HCR_24_gut9	24 hrs	0	HCR-FISH
Rep 1	HCR_24_gut10	24 hrs	0	HCR-FISH
Rep 1	HCR_24_gut11	24 hrs	0	HCR-FISH
Rep 1	HCR_24_gut12	24 hrs	0	HCR-FISH
Rep 1	HCR_24_gut13	24 hrs	0	HCR-FISH
Rep 2	HCR_24_gut6	24 hrs	0	HCR-FISH
Rep 2	HCR_24_gut7	24 hrs	0	HCR-FISH
Rep 2	HCR_24_gut8	24 hrs	0	HCR-FISH
Rep 2	HCR_24_gut9	24 hrs	0	HCR-FISH
Rep 2	HCR_24_gut10	24 hrs	0	HCR-FISH
Rep 2	HCR_24_gut11	24 hrs	0	HCR-FISH
Rep 1	HCR_24_gut12	24 hrs	14	HCR-FISH
Rep 1	HCR_24_gut13	24 hrs	27	HCR-FISH
Rep 1	HCR_24_gut14	24 hrs	28	HCR-FISH
Rep 1	HCR_24_gut15	24 hrs	25	HCR-FISH
Rep 1	HCR_24_gut16	24 hrs	6	HCR-FISH
Rep 1	HCR_24_gut1	24 hrs	11	HCR-FISH
Rep 1	HCR_24_gut2	24 hrs	7	HCR-FISH
Rep 1	HCR_24_gut3	24 hrs	13	HCR-FISH
Rep 1	HCR_24_gut4	24 hrs	6	HCR-FISH
Rep 1	HCR_24_gut5	24 hrs	21	HCR-FISH
Rep 1	HCR_24_gut6	24 hrs	7	HCR-FISH
Rep 2	HCR_24_gut1	24 hrs	13	HCR-FISH
Rep 2	HCR_24_gut2	24 hrs	28	HCR-FISH
Rep 2	HCR_24_gut3	24 hrs	37	HCR-FISH
Rep 2	HCR_24_gut4	24 hrs	9	HCR-FISH
Rep 2	HCR_24_gut5	24 hrs	16	HCR-FISH
Rep 1	HCR_12_gut7	12 hrs	7	HCR-FISH
Rep 1	HCR_12_gut10	12 hrs	8	HCR-FISH
Rep 2	HCR_12_gut1	12 hrs	8	HCR-FISH
Rep 2	HCR_12_gut2	12 hrs	38	HCR-FISH
Rep 2	HCR_12_gut3	12 hrs	18	HCR-FISH
Rep 2	HCR_12_gut4	12 hrs	8	HCR-FISH
Rep 1	HCR_12_gut1	12 hrs	6	HCR-FISH
Rep 1	HCR_12_gut2	12 hrs	7	HCR-FISH
Rep 1	HCR_12_gut3	12 hrs	29	HCR-FISH
Rep 1	HCR_12_gut4	12 hrs	25	HCR-FISH
Rep 1	HCR_12_gut5	12 hrs	18	HCR-FISH
Rep 1	HCR_12_gut6	12 hrs	31	HCR-FISH
Rep 1	HCR_12_gut7	12 hrs	7	HCR-FISH
Rep 1	HCR_12_gut8	12 hrs	23	HCR-FISH
Rep 2	HCR_12_gut5	12 hrs	2	HCR-FISH
Rep 2	HCR_12_gut6	12 hrs	5	HCR-FISH
Rep 1	HCR_12_gut9	12 hrs	0	HCR-FISH
Rep 1	HCR_12_gut10	12 hrs	0	HCR-FISH
Rep 1	HCR_12_gut11	12 hrs	0	HCR-FISH
Rep 1	HCR_12_gut12	12 hrs	0	HCR-FISH
Rep 1	HCR_12_gut13	12 hrs	0	HCR-FISH
Rep 2	HCR_12_gut7	12 hrs	0	HCR-FISH
Rep 2	HCR_12_gut8	12 hrs	0	HCR-FISH
Rep 2	HCR_12_gut9	12 hrs	0	HCR-FISH
Rep 2	HCR_12_gut10	12 hrs	0	HCR-FISH
Rep 2	HCR_12_gut11	12 hrs	0	HCR-FISH
Rep 2	HCR_12_gut12	12 hrs	0	HCR-FISH
Rep 2	HCR_12_gut13	12 hrs	0	HCR-FISH
Rep 2	HCR_12_gut14	12 hrs	0	HCR-FISH

## Sheet: FIG 3E
		Fig 3e: Temporal dynamics of DENV-2 infection foci quantified by Hybridization Chain Reaction
			6 hrs	12 hrs	18 hrs	24 hrs	72 hrs
		Test for normal distribution									Kruskal-Wallis test
		Anderson-Darling test									P value	<0.0001
		A2*	2.174	5.481	2.339	1.737	0.5471				Exact or approximate P value?	Approximate
		P value	<0.0001	<0.0001	<0.0001	0.0002	0.1583				P value summary	****
		Passed normality test (alpha=0.05)?	No	No	No	No	Yes				Do the medians vary signif. (P < 0.05)?	Yes
		P value summary	****	****	****	***	ns				Number of groups	5
											Kruskal-Wallis statistic	616.7
		D'Agostino & Pearson test
		K2	4.05	183.4	13.85	11.44	4.549				Data summary
		P value	0.132	<0.0001	0.001	0.0033	0.1028				Number of treatments (columns)	5
		Passed normality test (alpha=0.05)?	Yes	No	No	No	Yes				Number of values (total)	1184
		P value summary	ns	****	***	**	ns
		Shapiro-Wilk test									Dunn's multiple comparisons test	Mean rank diff.	Significant?	Summary	Adjusted P Value
		W	0.9357	0.9087	0.962	0.9752	0.9901				6 hrs vs. 12 hrs	-128.9	Yes	*	0.0151
		P value	<0.0001	<0.0001	<0.0001	0.0001	0.0201				6 hrs vs. 18 hrs	-322.1	Yes	****	<0.0001
		Passed normality test (alpha=0.05)?	No	No	No	No	No				6 hrs vs. 24 hrs	-604.8	Yes	****	<0.0001
		P value summary	****	****	****	***	*				6 hrs vs. 72 hrs	-685.3	Yes	****	<0.0001
											12 hrs vs. 18 hrs	-193.2	Yes	****	<0.0001
		Kolmogorov-Smirnov test									12 hrs vs. 24 hrs	-475.9	Yes	****	<0.0001
		KS distance	0.1259	0.1662	0.07073	0.06456	0.03669				12 hrs vs. 72 hrs	-556.4	Yes	****	<0.0001
		P value	0.0002	<0.0001	0.0029	0.0089	>0.1000				18 hrs vs. 24 hrs	-282.7	Yes	****	<0.0001
		Passed normality test (alpha=0.05)?	No	No	No	No	Yes				18 hrs vs. 72 hrs	-363.2	Yes	****	<0.0001
		P value summary	***	****	**	**	ns				24 hrs vs. 72 hrs	-80.46	Yes	*	0.0389
		Number of values	109	202	262	268	343
raw data						log10 raw data
6 hrs	12 hrs	18 hrs	24 hrs	72 hrs		6 hrs	12 hrs	18 hrs	24 hrs	72 hrs
3	14	3	12	53		0.477121	1.14613	0.477121	1.07918	1.72428
2	21	11	29	45		0.30103	1.32222	1.04139	1.4624	1.65321
3	6	4	84	29		0.477121	0.778151	0.60206	1.92428	1.4624
1	18	17	49	76		0	1.25527	1.23045	1.6902	1.88081
2	3	20	51	84		0.30103	0.477121	1.30103	1.70757	1.92428
3	9	8	77	90		0.477121	0.954243	0.90309	1.88649	1.95424
3	22	9	52	109		0.477121	1.34242	0.954243	1.716	2.03743
2	9	5	31	47		0.30103	0.954243	0.69897	1.49136	1.6721
1	31	11	36	126		0	1.49136	1.04139	1.5563	2.10037
4	3	26	24	75		0.60206	0.477121	1.41497	1.38021	1.87506
2	8	12	61	136		0.30103	0.90309	1.07918	1.78533	2.13354
3	9	7	19	77		0.477121	0.954243	0.845098	1.27875	1.88649
1	6	15	28	83		0	0.778151	1.17609	1.44716	1.91908
1	14	9	42	131		0	1.14613	0.954243	1.62325	2.11727
2	16	7	35	94		0.30103	1.20412	0.845098	1.54407	1.97313
1	4	2	61	142		0	0.60206	0.30103	1.78533	2.15229
2	23	18	29	59		0.30103	1.36173	1.25527	1.4624	1.77085
3	3	37	38	27		0.477121	0.477121	1.5682	1.57978	1.43136
1	11	13	25	36		0	1.04139	1.11394	1.39794	1.5563
2	19	36	14	22		0.30103	1.27875	1.5563	1.14613	1.34242
1	12	15	37	18		0	1.07918	1.17609	1.5682	1.25527
1	8	2	76	79		0	0.90309	0.30103	1.88081	1.89763
1	10	21	53	88		0	1	1.32222	1.72428	1.94448
3	7	18	19	64		0.477121	0.845098	1.25527	1.27875	1.80618
1	21	7	25	29		0	1.32222	0.845098	1.39794	1.4624
2	15	29	77	75		0.30103	1.17609	1.4624	1.88649	1.87506
1	4	12	35	117		0	0.60206	1.07918	1.54407	2.06819
2	13	7	51	101		0.30103	1.11394	0.845098	1.70757	2.00432
3	7	3	28	53		0.477121	0.845098	0.477121	1.44716	1.72428
2	3	2	23	94		0.30103	0.477121	0.30103	1.36173	1.97313
3	37	10	72	106		0.477121	1.5682	1	1.85733	2.02531
3	6	4	66	16		0.477121	0.778151	0.60206	1.81954	1.20412
2	4	5	45	51		0.30103	0.60206	0.69897	1.65321	1.70757
1	7	3	9	67		0	0.845098	0.477121	0.954243	1.82607
2	3	9	24	101		0.30103	0.477121	0.954243	1.38021	2.00432
1	9	8	61	80		0	0.954243	0.90309	1.78533	1.90309
4	18	31	43	18		0.60206	1.25527	1.49136	1.63347	1.25527
4	3	16	22	10		0.60206	0.477121	1.20412	1.34242	1
1	7	27	35	38		0	0.845098	1.43136	1.54407	1.57978
3	15	5	30	16		0.477121	1.17609	0.69897	1.47712	1.20412
2	12	18	11	22		0.30103	1.07918	1.25527	1.04139	1.34242
4	14	12	19	124		0.60206	1.14613	1.07918	1.27875	2.09342
1	3	7	8	33		0	0.477121	0.845098	0.90309	1.51851
1	16	16	72	29		0	1.20412	1.20412	1.85733	1.4624
1	12	4	20	71		0	1.07918	0.60206	1.30103	1.85126
1	3	4	48	51		0	0.477121	0.60206	1.68124	1.70757
4	6	3	15	437		0.60206	0.778151	0.477121	1.17609
11	2	28	33	316		1.04139	0.30103	1.44716	1.51851	2.64048
6	5	42	25	332		0.778151	0.69897	1.62325	1.39794	2.49969
9	11	21	31	235		0.954243	1.04139	1.32222	1.49136	2.52114
15	3	13	45	38		1.17609	0.477121	1.11394	1.65321	2.37107
9	3	29	13	558		0.954243	0.477121	1.4624	1.11394	1.57978
4	6	7	41	517		0.60206	0.778151	0.845098	1.61278	2.74663
7	31	12	53	19		0.845098	1.49136	1.07918	1.72428	2.71349
3	3	54	74	23		0.477121	0.477121	1.73239	1.86923	1.27875
11	14	21	24	103		1.04139	1.14613	1.32222	1.38021	1.36173
5	2	34	9	68		0.69897	0.30103	1.53148	0.954243	2.01284
3	4	18	18	17		0.477121	0.60206	1.25527	1.25527	1.83251
3	22	43	23	113		0.477121	1.34242	1.63347	1.36173	1.23045
6	3	26	27	21		0.778151	0.477121	1.41497	1.43136	2.05308
5	21	15	61	45		0.69897	1.32222	1.17609	1.78533	1.32222
3	16	22	27	27		0.477121	1.20412	1.34242	1.43136	1.65321
11	4	11	15	74		1.04139	0.60206	1.04139	1.17609	1.43136
2	18	9	29	59		0.30103	1.25527	0.954243	1.4624	1.86923
4	9	16	48	44		0.60206	0.954243	1.20412	1.68124	1.77085
2	10	19	14	106		0.30103	1	1.27875	1.14613	1.64345
3	26	25	32	120		0.477121	1.41497	1.39794	1.50515	2.02531
8	3	32	46	201		0.90309	0.477121	1.50515	1.66276	2.07918
2	2	46	19	83		0.30103	0.30103	1.66276	1.27875	2.3032
2	29	31	44	27		0.30103	1.4624	1.49136	1.64345	1.91908
2	16	23	27	15		0.30103	1.20412	1.36173	1.43136	1.43136
1	21	13	11	36		0	1.32222	1.11394	1.04139	1.17609
1	5	8	55	44		0	0.69897	0.90309	1.74036	1.5563
12	11	41	26	15		1.07918	1.04139	1.61278	1.41497	1.64345
4	23	15	14	26		0.60206	1.36173	1.17609	1.14613	1.17609
14	9	17	9	9		1.14613	0.954243	1.23045	0.954243	1.41497
6	10	30	21	51		0.778151	1	1.47712	1.32222	0.954243
3	2	49	43	26		0.477121	0.30103	1.6902	1.63347	1.70757
5	33	26	11	23		0.69897	1.51851	1.41497	1.04139	1.41497
3	2	39	57	35		0.477121	0.30103	1.59106	1.75587	1.36173
9	4	10	27	82		0.954243	0.60206	1	1.43136	1.54407
4	7	23	6	53		0.60206	0.845098	1.36173	0.778151	1.91381
2	15	14	21	46		0.30103	1.17609	1.14613	1.32222	1.72428
6	4	9	49	27		0.778151	0.60206	0.954243	1.6902	1.66276
3	31	16	56	45		0.477121	1.49136	1.20412	1.74819	1.43136
3	3	18	25	37		0.477121	0.477121	1.25527	1.39794	1.65321
7	6	6	40	14		0.845098	0.778151	0.778151	1.60206	1.5682
2	7	13	31	23		0.30103	0.845098	1.11394	1.49136	1.14613
14	7	7	28	14		1.14613	0.845098	0.845098	1.44716	1.36173
5	12	28	20	33		0.69897	1.07918	1.44716	1.30103	#REF!
6	9	33	54	11		0.778151	0.954243	1.51851	1.73239	1.14613
4	28	24	38	16		0.60206	1.44716	1.38021	1.57978	1.51851
3	13	37	36	71		0.477121	1.11394	1.5682	1.5563	1.04139
3	5	9	27	30		0.477121	0.69897	0.954243	1.43136	1.20412
7	29	12	32	53		0.845098	1.4624	1.07918	1.50515	1.85126
2	12	17	14	71		0.30103	1.07918	1.23045	1.14613	1.47712
4	6	14	17	24		0.60206	0.778151	1.14613	1.23045	1.72428
7	27	29	73	45		0.845098	1.43136	1.4624	1.86332	1.85126
2	16	33	46	54		0.30103	1.20412	1.51851	1.66276	1.38021
1	8	28	28	19		0	0.90309	1.44716	1.44716	1.65321
6	29	46	28	27		0.778151	1.4624	1.66276	1.44716	1.73239
3	6	11	33	32		0.477121	0.778151	1.04139	1.51851	1.27875
2	10	25	29	51		0.30103	1	1.39794	1.4624	1.43136
5	13	19	48	40		0.69897	1.11394	1.27875	1.68124	1.50515
2	17	17	11	28		0.30103	1.23045	1.23045	1.04139	1.70757
11	26	33	53	30		1.04139	1.41497	1.51851	1.72428	1.60206
9	5	28	39	52		0.954243	0.69897	1.44716	1.59106	1.44716
3	1	47	22	21		0.477121	0	1.6721	1.34242	1.47712
2	1	51	37	19		0.30103	0	1.70757	1.5682	1.716
	1	4	15	41			0	0.60206	1.17609	1.32222
	1	3	34	50			0	0.477121	1.53148	1.27875
	1	6	36	94			0	0.778151	1.5563	1.61278
	1	2	57	44			0	0.30103	1.75587	1.69897
	1	2	23	35			0	0.30103	1.36173	1.97313
	1	9	17	29			0	0.954243	1.23045	1.64345
	1	7	65	67			0	0.845098	1.81291	1.54407
	1	2	24	137			0	0.30103	1.38021	1.4624
	1	13	15	80			0	1.11394	1.17609	1.82607
	1	18	43	101			0	1.25527	1.63347	2.13672
	1	13	7	124			0	1.11394	0.845098	1.90309
	1	6	24	23			0	0.778151	1.38021	2.00432
	1	19	30	31			0	1.27875	1.47712	2.09342
	1	12	9	61			0	1.07918	0.954243	1.36173
	1	8	33	25			0	0.90309	1.51851	1.49136
	1	4	19	75			0	0.60206	1.27875	1.78533
	1	9	55	47			0	0.954243	1.74036	1.39794
	1	16	43	21			0	1.20412	1.63347	1.87506
	1	3	38	38			0	0.477121	1.57978	1.6721
	1	2	22	11			0	0.30103	1.34242	1.32222
	1	2	17	9			0	0.30103	1.23045	1.57978
	1	4	12	32			0	0.60206	1.07918	1.04139
	1	7	22	15			0	0.845098	1.34242	0.954243
	1	2	48	8			0	0.30103	1.68124	1.50515
	1	5	61	11			0	0.69897	1.78533	1.17609
	1	4	23	4			0	0.60206	1.36173	0.90309
	1	3	52	17			0	0.477121	1.716	1.04139
	1	11	35	22			0	1.04139	1.54407	0.60206
	1	29	11	19			0	1.4624	1.04139	1.23045
	1	3	43	46			0	0.477121	1.63347	1.34242
	1	2	37	12			0	0.30103	1.5682	1.27875
	1	3	29	28			0	0.477121	1.4624	1.66276
	1	15	75	37			0	1.17609	1.87506	1.07918
	1	6	16	55			0	0.778151	1.20412	1.44716
	1	2	21	72			0	0.30103	1.32222	1.5682
	1	9	13	69			0	0.954243	1.11394	1.74036
	1	13	35	101			0	1.11394	1.54407	1.85733
	3	22	50	27			0.477121	1.34242	1.69897	1.83885
	2	2	27	33			0.30103	0.30103	1.43136	2.00432
	1	7	14	58			0	0.845098	1.14613	1.43136
	1	11	29	26			0	1.04139	1.4624	1.51851
	1	7	32	85			0	0.845098	1.50515	1.76343
	1	3	44	44			0	0.477121	1.64345	1.41497
	1	6	19	18			0	0.778151	1.27875	1.92942
	1	4	7	105			0	0.60206	0.845098	1.64345
	2	9	12	92			0.30103	0.954243	1.07918	1.25527
	1	18	31	74			0	1.25527	1.49136	2.02119
	1	2	40	69			0	0.30103	1.60206	1.96379
	6	9	11	31			0.778151	0.954243	1.04139	1.86923
	13	3	43	40			1.11394	0.477121	1.63347	1.83885
	4	16	9	28			0.60206	1.20412	0.954243	1.49136
	31	7	15	33			1.49136	0.845098	1.17609	1.60206
	17	9	21	62			1.23045	0.954243	1.32222	1.44716
	6	17	46	93			0.778151	1.23045	1.66276	1.51851
	2	26	27	101			0.30103	1.41497	1.43136	1.79239
	23	3	33	95			1.36173	0.477121	1.51851	1.96848
	1	7	16	24			0	0.845098	1.20412	2.00432
	1	2	15	77			0	0.30103	1.17609	1.97772
	1	6	34	204			0	0.778151	1.53148	1.38021
	2	2	8	126			0.30103	0.30103	0.90309	1.88649
	7	5	22	79			0.845098	0.69897	1.34242	2.30963
	29	7	38	48			1.4624	0.845098	1.57978	2.10037
	4	19	51	30			0.60206	1.27875	1.70757	1.89763
	18	13	48	28			1.25527	1.11394	1.68124	1.68124
	4	8	41	31			0.60206	0.90309	1.61278	1.47712
	13	6	35	55			1.11394	0.778151	1.54407	1.44716
	4	19	46	84			0.60206	1.27875	1.66276	1.49136
	16	7	44	102			1.20412	0.845098	1.64345	1.74036
	19	18	31	125			1.27875	1.25527	1.49136	1.92428
	4	3	21	64			0.60206	0.477121	1.32222	2.0086
	7	7	48	91			0.845098	0.845098	1.68124	2.09691
	8	10	26	140			0.90309	1	1.41497	1.80618
	31	28	46	65			1.49136	1.44716	1.66276	1.95904
	3	31	15	39			0.477121	1.49136	1.17609	2.14613
	15	22	35	62			1.17609	1.34242	1.54407	1.81291
	2	19	29	44			0.30103	1.27875	1.4624	1.59106
	11	9	12	52			1.04139	0.954243	1.07918	1.79239
	7	7	48	67			0.845098	0.845098	1.68124	1.64345
	3	13	55	24			0.477121	1.11394	1.74036	1.716
	7	14	33	38			0.845098	1.14613	1.51851	1.82607
	26	2	27	64			1.41497	0.30103	1.43136	1.38021
	2	4	73	89			0.30103	0.60206	1.86332	1.57978
	19	3	48	19			1.27875	0.477121	1.68124	1.80618
	4	10	30	103			0.60206	1	1.47712	1.94939
	6	12	59	57			0.778151	1.07918	1.77085	1.27875
	3	18	40	35			0.477121	1.25527	1.60206	2.01284
	31	26	28	12			1.49136	1.41497	1.44716	1.75587
	1	9	35	24			0	0.954243	1.54407	1.54407
	6	13	13	43			0.778151	1.11394	1.11394	1.07918
	22	4	38	14			1.34242	0.60206	1.57978	1.38021
	9	11	16	12			0.954243	1.04139	1.20412	1.63347
	11	7	19	41			1.04139	0.845098	1.27875	1.14613
	5	12	41	14			0.69897	1.07918	1.61278	1.07918
		14	33	11				1.14613	1.51851	1.61278
		26	26	16				1.41497	1.41497	1.14613
		33	37	22				1.51851	1.5682	1.04139
		19	43	8				1.27875	1.63347	1.20412
		48	41	23				1.68124	1.61278	1.34242
		55	69	19				1.74036	1.83885	0.90309
		10	8	15				1	0.90309	1.36173
		22	19	17				1.34242	1.27875	1.27875
		14	41	32				1.14613	1.61278	1.17609
		46	49	48				1.66276	1.6902	1.23045
		38	64	25				1.57978	1.80618	1.50515
		19	16	11				1.27875	1.20412	1.68124
		53	57	9				1.72428	1.75587	1.39794
		26	23	17				1.41497	1.36173	1.04139
		10	48	16				1	1.68124	0.954243
		13	19	12				1.11394	1.27875	1.23045
		21	45	19				1.32222	1.65321	1.20412
		37	25	27				1.5682	1.39794	1.07918
		9	16	36				0.954243	1.20412	1.27875
		22	7	25				1.34242	0.845098	1.43136
		12	12	51				1.07918	1.07918	1.5563
		19	14	17				1.27875	1.14613	1.39794
		15	33	9				1.17609	1.51851	1.70757
		12	19	16				1.07918	1.27875	1.23045
		19	42	10				1.27875	1.62325	0.954243
		31	55	8				1.49136	1.74036	1.20412
		15	11	49				1.17609	1.04139	1
		28	20	28				1.44716	1.30103	0.90309
		17	18	64				1.23045	1.25527	1.6902
		43	44	71				1.63347	1.64345	1.44716
		8	24	103				0.90309	1.38021	1.80618
		5	57	28				0.69897	1.75587	1.85126
		8	31	53				0.90309	1.49136	2.01284
		3	28	61				0.477121	1.44716	1.44716
		42	63	23				1.62325	1.79934	1.72428
		39	9	38				1.59106	0.954243	1.78533
		16	22	16				1.20412	1.34242	1.36173
		14	17	44				1.14613	1.23045	1.57978
		17	25	23				1.23045	1.39794	1.20412
		11	41	75				1.04139	1.61278	1.64345
		12	16	44				1.07918	1.20412	1.36173
		47	53	51				1.6721	1.72428	1.87506
		29	22	76				1.4624	1.34242	1.64345
		34	18	32				1.53148	1.25527	1.70757
		18	34	63				1.25527	1.53148	1.88081
		13	27	105				1.11394	1.43136	1.50515
		19	15	37				1.27875	1.17609	1.79934
		23	47	44				1.36173	1.6721	2.02119
		38	24	88				1.57978	1.38021	1.5682
		25	16	63				1.39794	1.20412	1.64345
		10	9	29				1	0.954243	1.94448
		33	45	58				1.51851	1.65321	1.79934
		42	16	21				1.62325	1.20412	1.4624
		19	21	19				1.27875	1.32222	1.76343
		10	40	8				1	1.60206	1.32222
		28	13	72				1.44716	1.11394	1.27875
		17	11	20				1.23045	1.04139	0.90309
		23	53	48				1.36173	1.72428	1.85733
		11	42	15				1.04139	1.62325	1.30103
		35	26	33				1.54407	1.41497	1.68124
			37	25					1.5682	1.17609
			31	31					1.49136	1.51851
			40	45					1.60206	1.39794
			56	13					1.74819	1.49136
			21	41					1.32222	1.65321
			26	53					1.41497	1.11394
				74						1.61278
				24						1.72428
				9						1.86923
				18						1.38021
				23						0.954243
				27						1.25527
				61						1.36173
				27						1.43136
				15						1.78533
				29						1.43136
				48						1.17609
				14						1.4624
				32						1.68124
				46						1.14613
				19						1.50515
				52						1.66276
				37						1.27875
				30						1.716
				12						1.5682
				20						1.47712
				69						1.07918
				32						1.30103
				108						1.83885
				99						1.50515
				60						2.03342
				36						1.99564
				55						1.77815
				41						1.5563
				24						1.74036
				26						1.61278
				62						1.38021
				19						1.41497
				58						1.79239
				17						1.27875
				33						1.76343
				49						1.23045
				25						1.51851
				61						1.6902
				65						1.39794
				79						1.78533
				47						1.81291
				53						1.89763
				16						1.6721
				49						1.72428
				24						1.20412
				53						1.6902
				16						1.38021
				11						1.72428
				8						1.20412
				26						1.04139
				18						0.90309
				26						1.41497
				31						1.25527
				45						1.41497
				28						1.49136
				12						1.65321
				17						1.44716
				28						1.07918
				11						1.23045
				19						1.44716
				32						1.04139
				44						1.27875
				16						1.50515
				25						1.64345
				18						1.20412
				13						1.39794
				24						1.25527
				10						1.11394
				6						1.38021
				15						1
				21						0.778151
				77						1.17609
				58						1.32222
				20						1.88649
				34						1.76343

## Sheet: FIG 5G
	Fig 5g: Spatial distribution of DENV-2 infection foci across midgut epithelium
	Kruskal-Wallis test
	P value	<0.0001
	Exact or approximate P value?	Approximate
	P value summary	****
	Do the medians vary signif. (P < 0.05)?	Yes
	Number of groups	3
	Kruskal-Wallis statistic	21.7
	Data summary
	Number of treatments (columns)	3
	Number of values (total)	51
	Dunn's multiple comparisons test	Mean rank diff.	Significant?	Summary	Adjusted P Value
	PMG-f vs. PMG-m	-14.26	Yes	*	0.0142
	PMG-f vs. PMG-c	-23.32	Yes	****	<0.0001
	PMG-m vs. PMG-c	-9.059	No	ns	0.2183
						Distribution of foci
	Experiment	Sample	time post infection	number of foci	Detection Approach	PMG-f	PMG-m	PMG-c
	Rep 1	HCR_72_gut 1	72 hrs	13	HCR-FISH	2	4	7
	Rep 1	HCR_72_gut 2	72 hrs	18	HCR-FISH	4	3	11
	Rep 1	HCR_72_gut 3	72 hrs	10	HCR-FISH	0	3	7
	Rep 1	HCR_72_gut 4	72 hrs	5	HCR-FISH	0	2	3
	Rep 1	HCR_72_gut 5	72 hrs	8	HCR-FISH	2	2	4
	Rep 1	HCR_72_gut 6	72 hrs	6	HCR-FISH	0	2	4
	Rep 1	HCR_72_gut 7	72 hrs	16	HCR-FISH	1	2	13
	Rep 2	HCR_72_gut 1	72 hrs	12	HCR-FISH	1	4	7
	Rep 2	HCR_72_gut 2	72 hrs	18	HCR-FISH	3	5	10
	Rep 2	HCR_72_gut 3	72 hrs	34	HCR-FISH	2	15	17
	Rep 2	HCR_72_gut 4	72 hrs	7	HCR-FISH	0	4	3
	Rep 2	HCR_72_gut 5	72 hrs	6	HCR-FISH	0	2	4
	Rep 2	HCR_72_gut 6	72 hrs	4	HCR-FISH	0	2	2
	Rep 2	HCR_72_gut 7	72 hrs	71	HCR-FISH	6	23	42
	Rep 2	HCR_72_gut 8	72 hrs	8	HCR-FISH	1	2	5
	Rep 2	HCR_72_gut 9	72 hrs	48	HCR-FISH	4	19	25
	Rep 2	HCR_72_gut 10	72 hrs	59	HCR-FISH	2	36	21

## Sheet: SUPPL FIG 2
	Supplementary Fig 2: Comparison of detection strategies at 24 hpi
	Kruskal-Wallis test
	P value	0.0094
	Exact or approximate P value?	Approximate
	P value summary	**
	Do the medians vary signif. (P < 0.05)?	Yes
	Number of groups	3
	Kruskal-Wallis statistic	9.331
	Data summary
	Number of treatments (columns)	3
	Number of values (total)	36
	Dunn's multiple comparisons test	Mean rank diff.	Significant?	Summary	Adjusted P Value
	IFA vs. HCR-IHC	-11.8	No	ns	0.0501
	IFA vs. HCR-FISH	-14.36	Yes	**	0.0077
	HCR-IHC vs. HCR-FISH	-2.565	No	ns	>0.9999
Experiment	Sample	time post infection	number of foci	Detection Approach
Rep 1	IFA_24_gut1	24 hrs	3	IFA
Rep 1	IFA_24_gut2	24 hrs	8	IFA
Rep 2	IFA_24_gut1	24 hrs	4	IFA
Rep 2	IFA_24_gut2	24 hrs	6	IFA
Rep 2	IFA_24_gut3	24 hrs	4	IFA
Rep 2	IFA_24_gut4	24 hrs	8	IFA
Rep 2	IFA_24_gut5	24 hrs	9	IFA
Rep 1	IFA_24_gut3	24 hrs	0	IFA
Rep 1	IFA_24_gut4	24 hrs	0	IFA
Rep 1	IFA_24_gut5	24 hrs	0	IFA
Rep 1	IFA_24_gut6	24 hrs	0	IFA
Rep 1	IFA_24_gut7	24 hrs	0	IFA
Rep 1	IFA_24_gut8	24 hrs	0	IFA
Rep 1	IFA_24_gut9	24 hrs	0	IFA
Rep 1	IFA_24_gut10	24 hrs	0	IFA
Rep 1	IFA_24_gut11	24 hrs	0	IFA
Rep 1	IFA_24_gut12	24 hrs	0	IFA
Rep 2	IFA_24_gut6	24 hrs	0	IFA
Rep 2	IFA_24_gut7	24 hrs	0	IFA
Rep 2	IFA_24_gut8	24 hrs	0	IFA
Rep 2	IFA_24_gut9	24 hrs	0	IFA
Rep 2	IFA_24_gut10	24 hrs	0	IFA
Rep 2	IFA_24_gut11	24 hrs	0	IFA
Rep 2	IFA_24_gut12	24 hrs	0	IFA
Rep 2	IFA_24_gut13	24 hrs	0	IFA
Rep 2	IFA_24_gut14	24 hrs	0	IFA
Rep 2	IFA_24_gut15	24 hrs	0	IFA
Rep 2	IFA_24_gut16	24 hrs	0	IFA
Rep 2	IFA_24_gut17	24 hrs	0	IFA
Rep 1	HCR_24_gut7	24 hrs	0	HCR-FISH
Rep 1	HCR_24_gut8	24 hrs	0	HCR-FISH
Rep 1	HCR_24_gut9	24 hrs	0	HCR-FISH
Rep 1	HCR_24_gut10	24 hrs	0	HCR-FISH
Rep 1	HCR_24_gut11	24 hrs	0	HCR-FISH
Rep 1	HCR_24_gut12	24 hrs	0	HCR-FISH
Rep 1	HCR_24_gut13	24 hrs	0	HCR-FISH
Rep 2	HCR_24_gut6	24 hrs	0	HCR-FISH
Rep 2	HCR_24_gut7	24 hrs	0	HCR-FISH
Rep 2	HCR_24_gut8	24 hrs	0	HCR-FISH
Rep 2	HCR_24_gut9	24 hrs	0	HCR-FISH
Rep 2	HCR_24_gut10	24 hrs	0	HCR-FISH
Rep 2	HCR_24_gut11	24 hrs	0	HCR-FISH
Rep 1	HCR_24_gut12	24 hrs	14	HCR-FISH
Rep 1	HCR_24_gut13	24 hrs	27	HCR-FISH
Rep 1	HCR_24_gut14	24 hrs	28	HCR-FISH
Rep 1	HCR_24_gut15	24 hrs	25	HCR-FISH
Rep 1	HCR_24_gut16	24 hrs	6	HCR-FISH
Rep 1	HCR_24_gut1	24 hrs	11	HCR-FISH
Rep 1	HCR_24_gut2	24 hrs	7	HCR-FISH
Rep 1	HCR_24_gut3	24 hrs	13	HCR-FISH
Rep 1	HCR_24_gut4	24 hrs	6	HCR-FISH
Rep 1	HCR_24_gut5	24 hrs	21	HCR-FISH
Rep 1	HCR_24_gut6	24 hrs	7	HCR-FISH
Rep 2	HCR_24_gut1	24 hrs	13	HCR-FISH
Rep 2	HCR_24_gut2	24 hrs	28	HCR-FISH
Rep 2	HCR_24_gut3	24 hrs	37	HCR-FISH
Rep 2	HCR_24_gut4	24 hrs	9	HCR-FISH
Rep 2	HCR_24_gut5	24 hrs	16	HCR-FISH
Rep 1	IHCC_24_gut1	24 hrs	27	HCR-IHC
Rep 1	IHCC_24_gut2	24 hrs	11	HCR-IHC
Rep 1	IHCC_24_gut3	24 hrs	14	HCR-IHC
Rep 1	IHCC_24_gut4	24 hrs	6	HCR-IHC
Rep 1	IHCC_24_gut5	24 hrs	11	HCR-IHC
Rep 2	IHCC_24_gut1	24 hrs	8	HCR-IHC
Rep 2	IHCC_24_gut2	24 hrs	17	HCR-IHC
Rep 2	IHCC_24_gut3	24 hrs	24	HCR-IHC
Rep 2	IHCC_24_gut4	24 hrs	19	HCR-IHC
Rep 2	IHCC_24_gut5	24 hrs	7	HCR-IHC
Rep 2	IHCC_24_gut6	24 hrs	10	HCR-IHC
Rep 2	IHCC_24_gut7	24 hrs	24	HCR-IHC
Rep 2	IHCC_24_gut8	24 hrs	4	HCR-IHC
Rep 1	IHCC_24_gut6	24 hrs	0	HCR-IHC
Rep 1	IHCC_24_gut7	24 hrs	0	HCR-IHC
Rep 1	IHCC_24_gut8	24 hrs	0	HCR-IHC
Rep 1	IHCC_24_gut9	24 hrs	0	HCR-IHC
Rep 1	IHCC_24_gut10	24 hrs	0	HCR-IHC
Rep 1	IHCC_24_gut11	24 hrs	0	HCR-IHC
Rep 1	IHCC_24_gut12	24 hrs	0	HCR-IHC
Rep 1	IHCC_24_gut13	24 hrs	0	HCR-IHC
Rep 1	IHCC_24_gut14	24 hrs	0	HCR-IHC
Rep 2	IHCC_24_gut9	24 hrs	0	HCR-IHC
Rep 2	IHCC_24_gut10	24 hrs	0	HCR-IHC
Rep 2	IHCC_24_gut11	24 hrs	0	HCR-IHC
Rep 2	IHCC_24_gut12	24 hrs	0	HCR-IHC
Rep 2	IHCC_24_gut13	24 hrs	0	HCR-IHC
Rep 2	IHCC_24_gut14	24 hrs	0	HCR-IHC
Rep 2	IHCC_24_gut15	24 hrs	0	HCR-IHC
